# Supplementary material for: Natural compound Oblongifolin C confers gemcitabine resistance in pancreatic cancer by downregulating Src/MAPK/ERK pathways
Source: Cell Death Dis. 2018 May 10;9(5):538. doi: 10.1038/s41419-018-0574-1 (PMC5970202; doi:10.1038/s41419-018-0574-1)
Supplement: Supplementary file 1 — Supplementary Table 1 [file 41419_2018_574_MOESM1_ESM.xlsx]

## Sheet: Sheet1
Supplementary Table 1
Primary antibody	Obtained from	Cat. No	Dilution
6X His tag®	Abcam	ab9136	1:1000
AKT(pan) (11E7)	CST	4685	1:1000
B-Raf	Abcam	ab33899	1:1000
β-actin	CST	3700	1:1000
Bcl-2	CST	15071	1:1000
Bcl-xL	CST	2764	1:1000
c-Raf	CST	9422	1:1000
caspase-3	CST	9662	1:1000
Cyclin E1	EPITMICS	1655-1	1:1000
Cyclin D3	EPITMICS	1846-1	1:1000
Cyclin A	SCB	sc-271682	1:1000
CDK4	EPITMICS	3830-1	1:1000
CDK6	EPITMICS	3524-1	1:50000
E2F1	Abcam	ab179445	1:1000
ERK1/2	CST	4695	1:1000
MEK1/2	CST	9122	1:1000
p-ERK (Tyr202/Tyr204)	CST	4370	1:500
p-MEK (Ser217/221)	CST	9154	1:2500
p-Rb (Ser807/811)	CST	9308S	1:1000
p-Src (Tyr416)	CST	6943	1:1000
p-Src (Tyr527)	CST	2105	1:1000
p-AKT (Ser473)	CST	4060	1:2000
PARP (46D11)	CST	9532	1:1000
Src (36D10)	CST	2106	1:1000
Ras	Abcam	ab52939	1:5000
Rb2/p130	Abcam	ab71143	1:1000
Rb105	Abcam	ab184956	1:1000
ubiquitin	CST	3933	1:1000
