# Supplementary material for: Natural compound Oblongifolin C confers gemcitabine resistance in pancreatic cancer by downregulating Src/MAPK/ERK pathways
Source: Cell Death Dis. 2018 May 10;9(5):538. doi: 10.1038/s41419-018-0574-1 (PMC5970202; doi:10.1038/s41419-018-0574-1)
Supplement: Supplementary file 2 — Supplementary Table 2 [file 41419_2018_574_MOESM2_ESM.xlsx]

## Sheet: Sheet1
Supplementary Table 2
Gene symbol	sequence
c-Src siRNA (A)	Sense: 5′ -CUCGGCUCAUUGAAGACAAtt-3’
	Antisense: 5’-UUGUCUUCAAUGAGCCGAGtt-3’
c-Src siRNA (B)	Sense: 5’-UGACUGAGCUCACCACAAAtt-3’
	Antisense: 5’-UUUGUGGUGAGCUCAGUCAtt-3’
c-Src siRNA (C)	Sense: 5’-CCUCAUCAUAGCAAUAACAtt-3’
	Antisense: 5’-UGUUAUUGCUAUGAUGAGGtt-3’
c-Src siRNA (D)	Sense: 5’-GUAGAUUUCAGAUGACUAUtt-3’
	Antisense: 5’-AUAGUCAUCUGAAAUCUACtt-3’
control siRNA	Sense: 5′-UUCUCCGAACGUGUCACGUTT-3′
	Antisense: 5′-ACGUGACACGUUCGGAGAATT-3′
