# Supplementary material for: Natural compound Oblongifolin C confers gemcitabine resistance in pancreatic cancer by downregulating Src/MAPK/ERK pathways
Source: Cell Death Dis. 2018 May 10;9(5):538. doi: 10.1038/s41419-018-0574-1 (PMC5970202; doi:10.1038/s41419-018-0574-1)
Supplement: Supplementary file 3 — Supplementary Table 3 [file 41419_2018_574_MOESM3_ESM.xlsx]

## Sheet: Sheet1
Supplementary Table 3
Gene symbol	sequence
SRC	F: 5’-CGTGCGAGAAAGTGAGAC-3’
	R: 5’-CGGGAGGTGATGTAGAAG-3’
TBP	F: 5’-GAACCACGGCACTGATTTTC-3′
	R: 5’-CCCCACCATGTTCTGAATCT-3′
